# Supplementary material for: No Evidence for Distinct Transcriptomic Subgroups of Devil Facial Tumor Disease (DFTD)
Source: Evol Appl. 2025 Apr 1;18(4):e70091. doi: 10.1111/eva.70091 (PMC11961399; doi:10.1111/eva.70091)
Supplement: Supplementary file 3 — Data S3. [file EVA-18-e70091-s001.xlsx]

## Sheet: S1A
Supplementary File 1A. Samples highlighted were excluded from the analysis as there did not exist at least two biological replicates with more than 75% uniquely mapped reads. The samples from Patchett (2020) each consisted of two technical replicates. The peripheral nerve data consisted of two technical replicates and no biological replicates
Sample_Name	Tissue Type	Study	Number of Input Reads	Uniquely Mapped Reads %	Average Mapped Length	% of reads mapped to multiple loci	% of reads mapped to too many loci	% of reads unmapped: too many mismatches	% of reads unmapped: too short	% of reads unmapped: other
06_3045	DFT1	Current	104877717	0.818	287.24	0.0249	0.0003	0	0.1563	0.0006
07_1152	DFT1	Current	95991780	0.8141	281.38	0.0244	0.0003	0	0.1607	0.0005
07_1254_T1	DFT1	Current	94817218	0.8222	279.5	0.0264	0.0002	0	0.1509	0.0004
07_2258	DFT1	Current	91941647	0.8182	285.28	0.052	0.0002	0	0.1291	0.0005
07_2296_T2	DFT1	Current	88533683	0.8137	279.98	0.0272	0.0002	0	0.1585	0.0004
07_2297	DFT1	Current	76047319	0.7648	279.78	0.0818	0.0001	0	0.1531	0.0002
07_2320	DFT1	Current	84787032	0.8085	280.48	0.0288	0.0002	0	0.1621	0.0003
07_2336_T2	DFT1	Current	75300705	0.828	279.55	0.0233	0.0002	0	0.1481	0.0004
08_0195_T1	DFT1	Current	72530604	0.8531	281.19	0.0349	0.0002	0	0.1114	0.0004
08_1451_T2	DFT1	Current	85766572	0.799	279.72	0.0406	0.0001	0	0.16	0.0003
08_1573_T1	DFT1	Current	87606373	0.798	280.41	0.0349	0.0003	0	0.1663	0.0005
08_1868_T1	DFT1	Current	98264995	0.8147	281.16	0.0379	0.0002	0	0.1467	0.0004
08_1963_T2	DFT1	Current	79573299	0.8106	281.22	0.0402	0.0003	0	0.1484	0.0006
08_2178	DFT1	Current	68845976	0.7871	279.63	0.045	0.0003	0	0.167	0.0005
08_2387_T2	DFT1	Current	86022251	0.7905	275	0.0289	0.0002	0	0.18	0.0005
08_2479_T1	DFT1	Current	48510033	0.8072	280.06	0.0301	0.0002	0	0.1621	0.0004
08_3033_T1	DFT1	Current	79714206	0.8082	280.55	0.0283	0.0002	0	0.1628	0.0005
08_3696	DFT1	Current	78350934	0.779	279.74	0.0543	0.0001	0	0.1662	0.0003
09_1196	DFT1	Current	99815981	0.8685	288.19	0.0277	0.0002	0	0.103	0.0006
11_2749_T1	DFT1	Current	81379847	0.7846	278.49	0.0327	0.0001	0	0.182	0.0006
11_3909	DFT1	Current	85347281	0.8203	281.89	0.0289	0.0001	0	0.1505	0.0003
11_3918	DFT1	Current	77629535	0.8284	281.82	0.0387	0.0002	0	0.1323	0.0004
11_4115_T3	DFT1	Current	97598383	0.8377	287.14	0.0293	0.0003	0	0.1322	0.0006
12_0705_T2	DFT1	Current	84898342	0.8492	280.98	0.024	0.0002	0	0.1262	0.0004
12_0820	DFT1	Current	55433935	0.8565	284.69	0.0261	0.0002	0	0.1166	0.0006
12_2065_T2	DFT1	Current	86379135	0.8294	280.95	0.032	0.0002	0	0.138	0.0004
12_3045	DFT1	Current	103192864	0.8349	282.78	0.0311	0.0004	0	0.1329	0.0007
12_3856_T2	DFT1	Current	86412812	0.8299	281.95	0.0413	0.0003	0	0.1281	0.0005
12_4284_T2	DFT1	Current	90847830	0.8029	280.39	0.0327	0.0002	0	0.1638	0.0004
12_4284_T3	DFT1	Current	84316197	0.8283	281.74	0.0312	0.0002	0	0.1398	0.0004
15_1368_T1	DFT1	Current	83035102	0.7977	279.85	0.0344	0.0002	0	0.1673	0.0004
15_1524	DFT1	Current	93353952	0.813	281.24	0.0254	0.0002	0	0.161	0.0004
15_1610	DFT1	Current	79393378	0.8078	280.73	0.0271	0.0003	0	0.1643	0.0006
15_2070_T1	DFT1	Current	75131225	0.7914	277.28	0.0309	0.0002	0	0.1771	0.0004
982009000000000	DFT1	Current	89966922	0.8097	280.67	0.0255	0.0003	0	0.164	0.0005
ERR2804427	Peripheral_Nerve	Patchett et al 2020	12917158	0.8907	98.83	0.0803	0.0006	0	0.0282	0.0003
ERR2804428	Peripheral_Nerve	Patchett et al 2020	12833511	0.8908	98.82	0.0801	0.0006	0	0.0283	0.0002
ERR3568402	Optic_Nerve	Stammnitz et al 2023	104692411	0.7185	110.57	0.2732	0.0077	0	0	0.0006
ERR3568403	Optic_Nerve	Stammnitz et al 2023	124765785	0.72	110.82	0.2713	0.0083	0	0	0.0004
ERR3568405	Sciatic_Nerve	Stammnitz et al 2023	129201072	0.6809	102.81	0.31	0.0089	0	0	0.0003
ERR3568413	Brachial_plexus_Nerve	Stammnitz et al 2023	98457353	0.7668	118.69	0.2262	0.0064	0	0	0.0006
ERR3568414	Brachial_plexus_Nerve	Stammnitz et al 2023	110471611	0.7438	114.31	0.2486	0.0071	0	0	0.0005
ERR3568418	Axillary_Nerve	Stammnitz et al 2023	110428622	0.7489	115.7	0.2432	0.0074	0	0	0.0005
ERR3568419	Axillary_Nerve	Stammnitz et al 2023	111783450	0.7483	114.69	0.2438	0.0074	0	0	0.0005
ERR3568420	Sciatic_Nerve	Stammnitz et al 2023	92984721	0.7495	115.18	0.2428	0.0071	0	0	0.0006
ERR3568428	Trigeminal_Nerve	Stammnitz et al 2023	99907140	0.7543	116.82	0.2385	0.0066	0	0	0.0006
ERR3568429	Trigeminal_Nerve	Stammnitz et al 2023	110847452	0.7183	111.39	0.2737	0.0077	0	0	0.0003
ERR3568430	Trigeminal_Nerve	Stammnitz et al 2023	122198762	0.7239	112.24	0.268	0.0077	0	0	0.0004
ERR3568431	Trigeminal_Nerve	Stammnitz et al 2023	106592840	0.7484	115.31	0.2441	0.0068	0	0	0.0006
ERR3568437	Pancreas	Stammnitz et al 2023	95646504	0.4126	32.08	0.5761	0.0113	0	0	0
ERR3568436	Cerebrum	Stammnitz et al 2023	111751567	0.79	126.35	0.2035	0.0054	0	0	0.0011
ERR3568435	Cerebellum	Stammnitz et al 2023	131650318	0.7948	127.32	0.1991	0.005	0	0	0.0011
ERR3568434	Testis	Stammnitz et al 2023	121899543	0.8213	126.69	0.1732	0.0047	0	0	0.0008
ERR3568433	Brain_stem	Stammnitz et al 2023	112809899	0.7033	110.25	0.2864	0.0076	0	0	0.0028
ERR3568432	Brain_stem	Stammnitz et al 2023	142036320	0.6824	110.91	0.3089	0.0082	0	0	0.0005
ERR3568427	Liver	Stammnitz et al 2023	107119206	0.6576	99.97	0.3321	0.0101	0	0	0.0002
ERR3568426	Ovary	Stammnitz et al 2023	101977187	0.7399	113.59	0.2532	0.0065	0	0	0.0004
ERR3568425	Ovary	Stammnitz et al 2023	108666751	0.7753	118.61	0.2184	0.0059	0	0	0.0004
ERR3568424	Testis	Stammnitz et al 2023	107513571	0.7007	104.47	0.2913	0.0077	0	0	0.0003
ERR3568423	Liver	Stammnitz et al 2023	127409787	0.68	103.09	0.3104	0.009	0	0	0.0006
ERR3568422	Heart	Stammnitz et al 2023	137698022	0.5462	77.7	0.4406	0.0131	0	0.0001	0.0001
ERR3568421	Heart	Stammnitz et al 2023	111184505	0.6332	98.28	0.3561	0.0101	0	0	0.0006
ERR3568417	Cerebrum	Stammnitz et al 2023	108343063	0.7617	123.22	0.2318	0.0054	0	0	0.0011
ERR3568416	Cerebellum	Stammnitz et al 2023	98312512	0.7934	125.87	0.2008	0.005	0	0	0.0008
ERR3568415	Spleen	Stammnitz et al 2023	96368288	0.715	109.43	0.2766	0.0081	0	0	0.0004
ERR3568412	Skin	Stammnitz et al 2023	112926593	0.7394	113.66	0.2522	0.0079	0	0	0.0005
ERR3568411	Lung	Stammnitz et al 2023	109601076	0.7436	113.67	0.2483	0.0076	0	0	0.0004
ERR3568410	Lung	Stammnitz et al 2023	103233175	0.7029	106.16	0.2877	0.0089	0	0	0.0006
ERR3568409	Bone_marrow	Stammnitz et al 2023	98137752	0.7642	117.12	0.2289	0.0065	0	0	0.0004
ERR3568408	Bone_marrow	Stammnitz et al 2023	103553155	0.7926	122.06	0.201	0.0058	0	0	0.0006
ERR3568407	Skin	Stammnitz et al 2023	87133872	0.7161	107.83	0.2761	0.0075	0	0	0.0003
ERR3568406	Pancreas	Stammnitz et al 2023	121436858	0.6735	102	0.3163	0.0102	0	0	0.0001
ERR3568404	Thyroid	Stammnitz et al 2023	106280724	0.5187	65.75	0.4639	0.016	0	0	0.0014
ERR3568401	Spleen	Stammnitz et al 2023	110484485	0.7023	107.9	0.2886	0.0086	0	0	0.0004
ERR2804426	Brain	Patchett et al 2020	14390313	0.8073	98.99	0.1762	0.001	0	0.0151	0.0003
ERR2804425	Brain	Patchett et al 2020	14454932	0.8073	99	0.1764	0.001	0	0.0149	0.0003
ERR2804424	Brain	Patchett et al 2020	13988818	0.8026	98.91	0.1784	0.0011	0	0.0174	0.0004
ERR2804423	Brain	Patchett et al 2020	14073267	0.803	98.92	0.1781	0.0011	0	0.0173	0.0004
ERR2804422	Testis	Patchett et al 2020	14114596	0.9294	99.06	0.0533	0.0002	0	0.017	0.0002
ERR2804421	Testis	Patchett et al 2020	14208515	0.9296	99.08	0.0532	0.0002	0	0.0168	0.0002
ERR2804420	Testis	Patchett et al 2020	15018343	0.9378	99.05	0.0427	0.0002	0	0.0189	0.0003
ERR2804419	Testis	Patchett et al 2020	15100753	0.938	99.07	0.0428	0.0002	0	0.0187	0.0003
ERR2804418	Heart	Patchett et al 2020	14495579	0.6214	99.17	0.367	0.0013	0	0.0101	0.0002
ERR2804417	Heart	Patchett et al 2020	14576913	0.6214	99.18	0.3671	0.0013	0	0.0101	0.0002
ERR2804416	Heart	Patchett et al 2020	14257724	0.6004	99.1	0.3887	0.001	0	0.0098	0.0002
ERR2804415	Heart	Patchett et al 2020	14344192	0.6003	99.11	0.3889	0.001	0	0.0096	0.0002
ERR2804414	Spleen	Patchett et al 2020	13765418	0.9451	98.92	0.0382	0.0002	0	0.0162	0.0002
ERR2804413	Spleen	Patchett et al 2020	13843477	0.9454	98.94	0.0382	0.0002	0	0.0161	0.0002
ERR2804412	Spleen	Patchett et al 2020	13583864	0.9278	98.78	0.0473	0.0002	0	0.0247	0.0001
ERR2804411	Spleen	Patchett et al 2020	13671370	0.9278	98.79	0.0473	0.0001	0	0.0246	0.0001
ERR2804406	DFT1	Patchett et al 2020	13927473	0.9441	98.98	0.0383	0.0005	0	0.0162	0.0009
ERR2804405	DFT1	Patchett et al 2020	14019159	0.9444	99	0.0382	0.0005	0	0.016	0.0009
ERR2804404	DFT1	Patchett et al 2020	13367532	0.9439	98.99	0.0382	0.0005	0	0.0166	0.0009
ERR2804403	DFT1	Patchett et al 2020	13449590	0.9441	99.01	0.038	0.0004	0	0.0164	0.001

## Sheet: S1B
Supplementary File 1B. Purity estimates for the DFT1 samples used in this analysis based on VAF(het). Purity for the highlighted samples could not be estimated as there were less than 3 somatic variants present
Sample	VAF(het)	Purity
06_3045_[B]	0.438715	87.743
07_1152_[A2]	0.491008	98.2015
07_1254_T1_[B]	0.49869	99.7379
07_2258_[A1]	0.445097	89.0194
07_2296_T2_[A1]	0.518374	103.675
07_2297_S23_L003_Op	NA	NA	insufficient variants to calculate; also excluded on the basis of clustering
07_2320_[A1]	0.471395	94.279
07_2336_T2_[A1]	0.447527	89.5054
08_0195_T1_[A2]	0.429056	85.8111
08_1451_T2_[B]	0.324944	64.9888
08_1573_T1_[A2]	0.47836	95.672
08_1868_T1_[A2]	0.417613	83.5225
08_1963_T2_[A1]	0.430851	86.1702
08_2178_[A2]	0.409961	81.9923
08_2387_T2_[A1]	0.425025	85.0049
08_2479_T1_[A1]	0.426984	85.3969
08_3033_T1_[A2]	0.426941	85.3883
08_3696	NA	NA	insufficient variants to calculate; also excluded on the basis of clustering
09_1196_[B]	0.414046	82.8092
11_2749_T1_[C]	NA	NA	insufficient variants to calculate
11_3909	NA	NA	insufficient variants to calculate; also excluded on the basis of clustering
11_3918	NA	NA	insufficient variants to calculate; also excluded on the basis of clustering
11_4115_T3_[A1]	0.42675	85.3501
12_0705_T2_[C]	0.26621	53.242
12_0820_[C]	0.430297	86.0595
12_2065_T2_[A2]	0.463109	92.6218
12_3045_[A1]	0.419954	83.9907
12_3856_T2_[A2]	0.422119	84.4238
12_4284_T2_[B]	0.434274	86.8547
12_4284_T3_[A2]	0.370287	74.0574
15_1368_T1_[B]	0.493298	98.6596
15_1524_[B]	0.450101	90.0203
15_1610_[B]	0.424179	84.8359
15_2070_T1_[C]	0.413281	82.6562
982009000000000_[A2]	0.457451	91.4903

## Sheet: S1C
Supplementary File 1C. For each sample, the number of reads supporting the variant allele (Total_var) and the number of reads supporting the reference allele (Total_ref). NA indicates that the SNV was not detected by the variant caller
SNV	06_3045_Total_var	06_3045_Total_Ref	07_1152_Total_var	07_1152_Total_Ref	07_1254_Total_var	07_1254_Total_Ref	07_2258_Total_var	07_2258_Total_Ref	07_2296_T2_Total_var	07_2296_T2_Total_Ref	07_2297_Total_var	07_2297_Total_Ref	07_2320_Total_var	07_2320_Total_Ref	07_2336_Total_var	07_2336_Total_Ref	08_0195_T1_Total_var	08_0195_T1_Total_Ref	08_1451_T2_Total_var	08_1451_T2_Total_Ref	08_1573_T1_Total_var	08_1573_T1_Total_Ref	08_1868_T1_Total_var	08_1868_T1_Total_Ref	08_1963_T2_Total_var	08_1963_T2_Total_Ref	08_2178_Total_var	08_2178_Total_Ref	08_2387_T2_Total_var	08_2387_T2_Total_Ref	08_2479_T1_Total_var	08_2479_T1_Total_Ref	08_3033_T1_Total_var	08_3033_T1_Total_Ref	08_3696_Total_var	08_3696_Total_Ref	09_1196_Total_var	09_1196_Total_Ref	11_2749_T1_Total_var	11_2749_T1_Total_Ref	11_3909_Total_var	11_3909_Total_Ref	11_3918_Total_var	11_3918_Total_Ref	11_4115_Total_var	11_4115_Total_Ref	12_0705_T2_Total_var	12_0705_T2_Total_Ref	12_0820_Total_var
NC_045426.1.0-500000000_119718581	NA	NA	NA	NA	NA	NA	NA	NA	NA	NA	NA	NA	NA	NA	NA	NA	NA	NA	NA	NA	NA	NA	NA	NA	NA	NA	NA	NA	NA	NA	NA	NA	NA	NA	NA	NA	NA	NA	NA	NA	NA	NA	NA	NA	4	0	NA	NA	NA
NC_045426.1.0-500000000_170623498	2	0	NA	NA	NA	NA	NA	NA	NA	NA	NA	NA	NA	NA	NA	NA	NA	NA	NA	NA	NA	NA	NA	NA	NA	NA	NA	NA	NA	NA	NA	NA	NA	NA	NA	NA	4	2	NA	NA	NA	NA	NA	NA	NA	NA	NA	NA	NA
NC_045426.1.0-500000000_180546957	NA	NA	NA	NA	NA	NA	NA	NA	NA	NA	NA	NA	NA	NA	NA	NA	NA	NA	NA	NA	NA	NA	NA	NA	NA	NA	NA	NA	NA	NA	NA	NA	NA	NA	NA	NA	NA	NA	NA	NA	NA	NA	NA	NA	NA	NA	NA	NA	5
NC_045426.1.0-500000000_312186894	NA	NA	2	1	2	3	NA	NA	NA	NA	NA	NA	NA	NA	3	2	NA	NA	NA	NA	NA	NA	NA	NA	NA	NA	NA	NA	NA	NA	2	0	NA	NA	NA	NA	NA	NA	NA	NA	NA	NA	NA	NA	NA	NA	NA	NA	NA
NC_045426.1.0-500000000_338590309	NA	NA	2	4	NA	NA	NA	NA	NA	NA	NA	NA	NA	NA	NA	NA	NA	NA	NA	NA	NA	NA	NA	NA	NA	NA	NA	NA	NA	NA	NA	NA	NA	NA	NA	NA	2	2	NA	NA	NA	NA	NA	NA	NA	NA	NA	NA	2
NC_045426.1.0-500000000_58731059	NA	NA	4	4	NA	NA	NA	NA	NA	NA	NA	NA	7	10	NA	NA	NA	NA	NA	NA	NA	NA	NA	NA	NA	NA	NA	NA	NA	NA	NA	NA	NA	NA	NA	NA	NA	NA	NA	NA	NA	NA	NA	NA	NA	NA	NA	NA	NA
NC_045426.1.500000000-716413629_167429059	2	1	2	2	NA	NA	NA	NA	NA	NA	NA	NA	NA	NA	NA	NA	NA	NA	NA	NA	NA	NA	NA	NA	NA	NA	NA	NA	NA	NA	NA	NA	NA	NA	NA	NA	NA	NA	NA	NA	NA	NA	NA	NA	NA	NA	NA	NA	NA
NC_045426.1.500000000-716413629_207411327	5	3	6	4	3	4	4	1	5	4	NA	NA	8	5	9	3	7	2	3	1	6	3	3	5	6	2	2	2	NA	NA	3	3	5	5	NA	NA	7	5	NA	NA	NA	NA	NA	NA	14	4	3	5	6
NC_045426.1.500000000-716413629_208884515	3	2	5	5	NA	NA	2	1	NA	NA	NA	NA	5	2	2	0	NA	NA	NA	NA	NA	NA	NA	NA	NA	NA	NA	NA	2	0	NA	NA	NA	NA	NA	NA	NA	NA	NA	NA	NA	NA	NA	NA	NA	NA	NA	NA	NA
NC_045426.1.500000000-716413629_85177315	4	2	3	0	NA	NA	NA	NA	NA	NA	NA	NA	NA	NA	NA	NA	NA	NA	NA	NA	2	0	NA	NA	NA	NA	NA	NA	NA	NA	NA	NA	NA	NA	NA	NA	NA	NA	NA	NA	NA	NA	NA	NA	NA	NA	NA	NA	2
NC_045427.1.0-500000000_108822383	NA	NA	NA	NA	NA	NA	NA	NA	NA	NA	NA	NA	NA	NA	NA	NA	NA	NA	NA	NA	NA	NA	NA	NA	NA	NA	NA	NA	NA	NA	NA	NA	NA	NA	NA	NA	NA	NA	NA	NA	NA	NA	NA	NA	NA	NA	NA	NA	NA
NC_045427.1.0-500000000_161826968	NA	NA	3	0	NA	NA	NA	NA	NA	NA	NA	NA	NA	NA	NA	NA	NA	NA	NA	NA	NA	NA	NA	NA	NA	NA	NA	NA	NA	NA	NA	NA	NA	NA	NA	NA	NA	NA	NA	NA	NA	NA	NA	NA	NA	NA	NA	NA	NA
NC_045427.1.0-500000000_213760458	5	8	4	1	6	4	3	10	3	1	NA	NA	6	4	4	2	3	7	NA	NA	4	4	7	6	5	9	5	4	NA	NA	3	2	NA	NA	NA	NA	5	7	NA	NA	NA	NA	NA	NA	4	10	NA	NA	NA
NC_045427.1.0-500000000_236246354	NA	NA	NA	NA	NA	NA	NA	NA	NA	NA	NA	NA	2	2	NA	NA	NA	NA	NA	NA	NA	NA	NA	NA	NA	NA	NA	NA	NA	NA	NA	NA	NA	NA	NA	NA	NA	NA	NA	NA	NA	NA	NA	NA	2	0	NA	NA	NA
NC_045427.1.0-500000000_269203816	3	0	NA	NA	4	2	NA	NA	NA	NA	NA	NA	NA	NA	NA	NA	NA	NA	NA	NA	3	1	NA	NA	NA	NA	NA	NA	NA	NA	2	0	NA	NA	NA	NA	5	7	NA	NA	NA	NA	NA	NA	NA	NA	NA	NA	NA
NC_045427.1.0-500000000_310313660	2	1	NA	NA	NA	NA	NA	NA	NA	NA	NA	NA	NA	NA	NA	NA	NA	NA	NA	NA	NA	NA	NA	NA	NA	NA	NA	NA	NA	NA	NA	NA	NA	NA	NA	NA	NA	NA	NA	NA	NA	NA	NA	NA	NA	NA	NA	NA	NA
NC_045427.1.0-500000000_350888521	2	1	NA	NA	NA	NA	NA	NA	NA	NA	NA	NA	NA	NA	NA	NA	NA	NA	NA	NA	NA	NA	NA	NA	NA	NA	NA	NA	NA	NA	NA	NA	2	0	NA	NA	NA	NA	NA	NA	NA	NA	NA	NA	NA	NA	NA	NA	NA
NC_045427.1.0-500000000_403467670	NA	NA	NA	NA	NA	NA	NA	NA	NA	NA	NA	NA	NA	NA	NA	NA	NA	NA	NA	NA	NA	NA	NA	NA	NA	NA	NA	NA	NA	NA	NA	NA	NA	NA	NA	NA	NA	NA	NA	NA	NA	NA	NA	NA	NA	NA	NA	NA	NA
NC_045427.1.0-500000000_406768409	111	126	90	120	130	143	94	130	107	97	NA	NA	113	118	104	130	89	130	63	141	88	110	79	110	91	97	77	116	76	101	98	114	90	125	17	131	89	134	NA	NA	NA	NA	NA	NA	103	137	58	138	79
NC_045427.1.0-500000000_408807404	5	1	NA	NA	7	0	2	0	NA	NA	NA	NA	NA	NA	3	1	NA	NA	4	0	NA	NA	NA	NA	NA	NA	6	10	7	15	NA	NA	NA	NA	NA	NA	6	2	NA	NA	NA	NA	NA	NA	2	2	NA	NA	NA
NC_045427.1.0-500000000_419552119	NA	NA	NA	NA	NA	NA	NA	NA	NA	NA	NA	NA	NA	NA	NA	NA	NA	NA	NA	NA	NA	NA	NA	NA	NA	NA	NA	NA	NA	NA	NA	NA	NA	NA	NA	NA	NA	NA	NA	NA	NA	NA	NA	NA	NA	NA	NA	NA	4
NC_045427.1.0-500000000_435052	NA	NA	NA	NA	NA	NA	NA	NA	NA	NA	NA	NA	3	1	NA	NA	NA	NA	NA	NA	NA	NA	NA	NA	NA	NA	NA	NA	NA	NA	NA	NA	NA	NA	NA	NA	NA	NA	NA	NA	NA	NA	NA	NA	NA	NA	NA	NA	NA
NC_045427.1.0-500000000_462711404	NA	NA	NA	NA	NA	NA	NA	NA	NA	NA	NA	NA	NA	NA	NA	NA	NA	NA	NA	NA	NA	NA	NA	NA	NA	NA	NA	NA	2	0	NA	NA	NA	NA	NA	NA	NA	NA	NA	NA	NA	NA	NA	NA	NA	NA	NA	NA	NA
NC_045427.1.0-500000000_475529952	22	42	35	33	16	25	8	14	13	17	NA	NA	41	37	23	26	20	26	17	14	21	26	13	18	15	22	6	16	4	7	9	18	16	23	NA	NA	25	30	NA	NA	NA	NA	NA	NA	24	39	14	39	12
NC_045427.1.0-500000000_475705119	9	23	4	21	NA	NA	NA	NA	6	40	NA	NA	NA	NA	NA	NA	NA	NA	NA	NA	NA	NA	NA	NA	NA	NA	NA	NA	NA	NA	NA	NA	7	13	NA	NA	NA	NA	NA	NA	NA	NA	NA	NA	NA	NA	NA	NA	NA
NC_045427.1.0-500000000_485703831	NA	NA	NA	NA	NA	NA	NA	NA	NA	NA	NA	NA	NA	NA	NA	NA	NA	NA	NA	NA	NA	NA	NA	NA	NA	NA	NA	NA	NA	NA	NA	NA	NA	NA	NA	NA	NA	NA	NA	NA	NA	NA	NA	NA	2	0	NA	NA	NA
NC_045427.1.0-500000000_49616180	NA	NA	NA	NA	NA	NA	NA	NA	NA	NA	NA	NA	NA	NA	NA	NA	NA	NA	NA	NA	NA	NA	NA	NA	NA	NA	NA	NA	3	1	NA	NA	NA	NA	NA	NA	NA	NA	NA	NA	NA	NA	NA	NA	NA	NA	NA	NA	NA
NC_045427.1.0-500000000_53009449	NA	NA	NA	NA	NA	NA	NA	NA	NA	NA	NA	NA	NA	NA	NA	NA	NA	NA	NA	NA	NA	NA	NA	NA	NA	NA	NA	NA	NA	NA	NA	NA	2	0	NA	NA	NA	NA	NA	NA	NA	NA	NA	NA	NA	NA	NA	NA	NA
NC_045427.1.0-500000000_73183545	NA	NA	NA	NA	NA	NA	NA	NA	NA	NA	NA	NA	NA	NA	NA	NA	NA	NA	NA	NA	NA	NA	NA	NA	NA	NA	NA	NA	NA	NA	NA	NA	NA	NA	NA	NA	3	1	NA	NA	NA	NA	NA	NA	NA	NA	NA	NA	NA
NC_045427.1.0-500000000_87681973	3	9	5	9	NA	NA	NA	NA	NA	NA	NA	NA	NA	NA	NA	NA	NA	NA	NA	NA	NA	NA	NA	NA	NA	NA	NA	NA	NA	NA	NA	NA	NA	NA	NA	NA	4	7	NA	NA	NA	NA	NA	NA	NA	NA	NA	NA	11
NC_045427.1.0-500000000_9421210	77	108	63	83	85	91	126	187	73	105	NA	NA	57	83	47	67	80	116	44	134	77	83	69	111	44	85	72	94	57	62	36	69	61	92	NA	NA	81	123	NA	NA	NA	NA	NA	NA	102	159	NA	NA	17
NC_045427.1.500000000-662751787_109165903	NA	NA	NA	NA	NA	NA	NA	NA	NA	NA	NA	NA	NA	NA	NA	NA	NA	NA	NA	NA	NA	NA	NA	NA	NA	NA	NA	NA	NA	NA	NA	NA	2	2	NA	NA	NA	NA	NA	NA	NA	NA	NA	NA	NA	NA	2	3	NA
NC_045427.1.500000000-662751787_16413090	NA	NA	NA	NA	NA	NA	NA	NA	NA	NA	NA	NA	NA	NA	NA	NA	NA	NA	NA	NA	NA	NA	NA	NA	NA	NA	NA	NA	NA	NA	NA	NA	NA	NA	NA	NA	NA	NA	NA	NA	NA	NA	NA	NA	NA	NA	NA	NA	2
NC_045427.1.500000000-662751787_32770782	4	10	3	8	NA	NA	NA	NA	4	2	NA	NA	NA	NA	NA	NA	NA	NA	NA	NA	NA	NA	NA	NA	NA	NA	NA	NA	NA	NA	NA	NA	NA	NA	NA	NA	8	7	NA	NA	NA	NA	NA	NA	NA	NA	NA	NA	4
NC_045427.1.500000000-662751787_47871659	3	1	NA	NA	NA	NA	NA	NA	NA	NA	NA	NA	NA	NA	NA	NA	NA	NA	NA	NA	NA	NA	NA	NA	NA	NA	NA	NA	NA	NA	NA	NA	NA	NA	NA	NA	3	1	NA	NA	NA	NA	NA	NA	NA	NA	NA	NA	NA
NC_045427.1.500000000-662751787_65098758	120	134	102	113	122	137	138	169	104	112	NA	NA	73	91	86	93	102	100	58	145	106	123	128	137	86	106	71	106	80	116	66	78	111	127	NA	NA	101	126	NA	NA	NA	NA	NA	NA	97	128	43	124	38
NC_045427.1.500000000-662751787_88646955	3	4	2	3	NA	NA	NA	NA	NA	NA	NA	NA	NA	NA	NA	NA	NA	NA	NA	NA	NA	NA	NA	NA	NA	NA	NA	NA	NA	NA	NA	NA	NA	NA	NA	NA	5	7	NA	NA	NA	NA	NA	NA	NA	NA	NA	NA	8
NC_045428.1.0-500000000_15679229	21	25	9	10	NA	NA	NA	NA	NA	NA	NA	NA	NA	NA	NA	NA	NA	NA	NA	NA	NA	NA	NA	NA	NA	NA	NA	NA	NA	NA	NA	NA	NA	NA	NA	NA	14	28	NA	NA	NA	NA	NA	NA	NA	NA	NA	NA	5
NC_045428.1.0-500000000_203803691	10	15	8	16	7	3	NA	NA	7	5	NA	NA	8	6	3	2	NA	NA	NA	NA	9	3	NA	NA	7	4	3	1	2	1	NA	NA	NA	NA	NA	NA	11	25	NA	NA	NA	NA	NA	NA	8	0	NA	NA	14
NC_045428.1.0-500000000_240886899	3	2	NA	NA	NA	NA	NA	NA	NA	NA	NA	NA	NA	NA	NA	NA	NA	NA	NA	NA	3	1	NA	NA	NA	NA	NA	NA	NA	NA	NA	NA	NA	NA	NA	NA	2	3	NA	NA	NA	NA	NA	NA	NA	NA	NA	NA	4
NC_045428.1.0-500000000_300873164	7	7	4	7	NA	NA	NA	NA	NA	NA	NA	NA	9	7	5	4	NA	NA	NA	NA	4	3	3	6	3	0	2	2	NA	NA	NA	NA	6	4	NA	NA	15	14	NA	NA	NA	NA	NA	NA	3	2	NA	NA	NA
NC_045428.1.0-500000000_315288656	11	9	NA	NA	NA	NA	NA	NA	NA	NA	NA	NA	NA	NA	NA	NA	NA	NA	NA	NA	3	8	NA	NA	2	0	NA	NA	NA	NA	NA	NA	2	0	NA	NA	5	6	NA	NA	NA	NA	NA	NA	NA	NA	NA	NA	NA
NC_045428.1.0-500000000_364681926	NA	NA	NA	NA	NA	NA	NA	NA	NA	NA	NA	NA	NA	NA	NA	NA	NA	NA	NA	NA	NA	NA	NA	NA	NA	NA	NA	NA	NA	NA	NA	NA	NA	NA	NA	NA	NA	NA	NA	NA	NA	NA	NA	NA	NA	NA	NA	NA	NA
NC_045428.1.0-500000000_490683963	2	0	NA	NA	NA	NA	NA	NA	NA	NA	NA	NA	NA	NA	NA	NA	NA	NA	NA	NA	NA	NA	NA	NA	NA	NA	NA	NA	NA	NA	NA	NA	NA	NA	NA	NA	NA	NA	NA	NA	NA	NA	NA	NA	NA	NA	NA	NA	NA
NC_045428.1.0-500000000_494662248	5	11	4	8	NA	NA	NA	NA	NA	NA	NA	NA	5	2	NA	NA	NA	NA	NA	NA	NA	NA	NA	NA	NA	NA	NA	NA	NA	NA	NA	NA	NA	NA	NA	NA	8	9	NA	NA	NA	NA	NA	NA	NA	NA	NA	NA	NA
NC_045428.1.0-500000000_499331906	18	21	17	11	9	10	4	4	9	5	NA	NA	16	11	10	7	6	6	NA	NA	7	4	7	1	3	2	2	3	NA	NA	NA	NA	9	4	NA	NA	8	17	NA	NA	NA	NA	NA	NA	6	2	NA	NA	2
NC_045428.1.0-500000000_50737154	15	29	12	10	NA	NA	2	3	NA	NA	NA	NA	3	6	3	1	3	3	NA	NA	3	2	5	3	3	0	3	1	3	1	NA	NA	3	6	NA	NA	15	34	NA	NA	NA	NA	NA	NA	2	1	NA	NA	17
NC_045428.1.0-500000000_62934715	NA	NA	NA	NA	NA	NA	2	2	2	0	NA	NA	NA	NA	2	1	NA	NA	NA	NA	NA	NA	NA	NA	2	0	NA	NA	5	1	NA	NA	NA	NA	NA	NA	NA	NA	NA	NA	NA	NA	NA	NA	NA	NA	NA	NA	NA
NC_045429.1.0-464895054_286043710	12	16	9	7	NA	NA	9	7	2	2	NA	NA	9	9	6	8	2	9	NA	NA	6	4	8	2	5	6	10	6	5	4	NA	NA	5	7	NA	NA	9	2	NA	NA	NA	NA	NA	NA	11	3	9	13	NA
NC_045429.1.0-464895054_33006675	NA	NA	2	2	NA	NA	NA	NA	2	1	NA	NA	NA	NA	NA	NA	NA	NA	2	2	NA	NA	NA	NA	2	4	NA	NA	NA	NA	3	1	2	2	NA	NA	4	6	NA	NA	NA	NA	NA	NA	4	4	NA	NA	NA
NC_045429.1.0-464895054_334781413	3	2	NA	NA	NA	NA	NA	NA	NA	NA	NA	NA	NA	NA	NA	NA	NA	NA	NA	NA	NA	NA	NA	NA	NA	NA	NA	NA	NA	NA	NA	NA	NA	NA	NA	NA	NA	NA	NA	NA	NA	NA	NA	NA	NA	NA	NA	NA	NA
NC_045429.1.0-464895054_420650023	NA	NA	2	0	NA	NA	NA	NA	NA	NA	NA	NA	NA	NA	NA	NA	NA	NA	NA	NA	NA	NA	NA	NA	NA	NA	NA	NA	NA	NA	NA	NA	NA	NA	NA	NA	NA	NA	NA	NA	NA	NA	NA	NA	NA	NA	NA	NA	NA
NC_045429.1.0-464895054_433943146	NA	NA	103	60	76	21	14	6	48	35	NA	NA	75	49	56	35	NA	NA	11	17	37	20	32	12	35	20	9	8	3	1	39	27	64	33	5	22	70	56	NA	NA	NA	NA	NA	NA	23	11	NA	NA	18
NC_045430.1.0-288121652_10038552	NA	NA	5	3	NA	NA	NA	NA	NA	NA	NA	NA	NA	NA	NA	NA	3	4	NA	NA	3	1	2	0	NA	NA	NA	NA	NA	NA	NA	NA	NA	NA	NA	NA	NA	NA	NA	NA	NA	NA	NA	NA	NA	NA	NA	NA	NA
NC_045430.1.0-288121652_11230019	NA	NA	3	7	7	1	4	2	6	5	NA	NA	NA	NA	7	10	5	6	4	3	7	3	5	10	5	2	NA	NA	NA	NA	NA	NA	3	2	NA	NA	4	7	NA	NA	NA	NA	NA	NA	12	33	NA	NA	3
NC_045430.1.0-288121652_13479940	NA	NA	NA	NA	NA	NA	NA	NA	2	1	NA	NA	NA	NA	NA	NA	NA	NA	NA	NA	NA	NA	NA	NA	NA	NA	NA	NA	NA	NA	NA	NA	2	0	NA	NA	NA	NA	NA	NA	NA	NA	NA	NA	NA	NA	NA	NA	NA
NC_045430.1.0-288121652_238907665	NA	NA	NA	NA	NA	NA	NA	NA	NA	NA	NA	NA	NA	NA	NA	NA	NA	NA	NA	NA	NA	NA	NA	NA	NA	NA	NA	NA	NA	NA	NA	NA	NA	NA	NA	NA	NA	NA	NA	NA	NA	NA	NA	NA	NA	NA	NA	NA	2
NC_045430.1.0-288121652_276137384	NA	NA	NA	NA	2	1	NA	NA	NA	NA	NA	NA	NA	NA	NA	NA	NA	NA	NA	NA	NA	NA	NA	NA	NA	NA	NA	NA	NA	NA	NA	NA	NA	NA	NA	NA	NA	NA	NA	NA	NA	NA	NA	NA	NA	NA	NA	NA	NA
NC_045430.1.0-288121652_284109498	NA	NA	2	2	NA	NA	NA	NA	NA	NA	NA	NA	NA	NA	2	1	NA	NA	NA	NA	NA	NA	NA	NA	NA	NA	NA	NA	NA	NA	NA	NA	NA	NA	NA	NA	NA	NA	NA	NA	NA	NA	NA	NA	3	5	NA	NA	NA
NC_045430.1.0-288121652_58900367	NA	NA	NA	NA	NA	NA	NA	NA	NA	NA	NA	NA	NA	NA	NA	NA	NA	NA	NA	NA	NA	NA	NA	NA	NA	NA	NA	NA	NA	NA	NA	NA	NA	NA	NA	NA	NA	NA	NA	NA	NA	NA	NA	NA	NA	NA	NA	NA	NA
NC_045430.1.0-288121652_60099162	71	72	64	71	59	52	31	39	66	69	NA	NA	58	75	35	38	20	22	30	30	47	50	58	34	46	57	35	34	5	5	35	29	37	47	NA	NA	62	89	NA	NA	NA	NA	NA	NA	56	82	19	58	56
NC_045431.1.0-254895979_145249166	9	26	6	23	6	5	3	1	NA	NA	NA	NA	8	10	NA	NA	NA	NA	NA	NA	13	13	NA	NA	NA	NA	3	5	NA	NA	3	9	NA	NA	NA	NA	14	19	NA	NA	NA	NA	NA	NA	23	26	NA	NA	24
NC_045431.1.0-254895979_149733499	NA	NA	NA	NA	NA	NA	NA	NA	NA	NA	NA	NA	NA	NA	NA	NA	NA	NA	NA	NA	NA	NA	NA	NA	NA	NA	NA	NA	NA	NA	NA	NA	NA	NA	NA	NA	2	1	NA	NA	NA	NA	NA	NA	NA	NA	NA	NA	NA
NC_045431.1.0-254895979_170678974	NA	NA	4	3	NA	NA	2	0	2	1	NA	NA	NA	NA	NA	NA	3	1	NA	NA	NA	NA	NA	NA	NA	NA	NA	NA	NA	NA	NA	NA	NA	NA	NA	NA	NA	NA	NA	NA	NA	NA	NA	NA	NA	NA	NA	NA	NA
NC_045431.1.0-254895979_241601419	110	145	81	118	150	161	199	265	136	189	18	141	74	112	105	123	117	173	105	216	104	128	132	229	140	163	142	181	204	258	54	82	81	56	NA	NA	126	162	NA	NA	NA	NA	NA	NA	171	158	54	142	95
NC_045431.1.0-254895979_241603874	NA	NA	NA	NA	NA	NA	2	2	NA	NA	NA	NA	NA	NA	NA	NA	NA	NA	NA	NA	4	3	NA	NA	NA	NA	NA	NA	NA	NA	NA	NA	2	0	NA	NA	NA	NA	NA	NA	NA	NA	NA	NA	NA	NA	NA	NA	NA
NC_045431.1.0-254895979_243894630	203	310	192	311	245	362	230	420	NA	NA	NA	NA	51	140	217	335	339	491	159	632	261	371	349	761	389	652	234	382	52	113	136	421	289	288	NA	NA	270	436	NA	NA	NA	NA	NA	NA	160	257	108	901	73
NC_045431.1.0-254895979_248691737	8	4	3	6	NA	NA	NA	NA	NA	NA	NA	NA	NA	NA	NA	NA	NA	NA	NA	NA	NA	NA	NA	NA	NA	NA	NA	NA	NA	NA	NA	NA	NA	NA	NA	NA	10	15	NA	NA	NA	NA	NA	NA	3	2	NA	NA	NA
[truncated: 21 more columns]
